# Supplementary material for: Morphological and Electrochemical Properties of ZnMn2O4 Nanopowders and Their Aggregated Microspheres Prepared by Simple Spray Drying Process
Source: Nanomaterials (Basel). 2022 Feb 18;12(4):680. doi: 10.3390/nano12040680 (PMC8880530; doi:10.3390/nano12040680)
Supplement: Supplementary file 1 [file nanomaterials-12-00680-s001.zip]

Archive with 1 entries (1 files):
- nanomaterials-1585919-supplementary.pdf
